# Supplementary material for: ﻿George Gardner’s enigmatic species Goyaziavillosa (Gesneriaceae) finally rediscovered
Source: PhytoKeys. 2024 Sep 16;246:265–76. doi: 10.3897/phytokeys.246.125734 (PMC11420533; doi:10.3897/phytokeys.246.125734)
Supplement: XML Treatment for Goyazia villosa [file phytokeys.246.125734-treatment1.xml]

<!DOCTYPE tp:taxon-treatment
  PUBLIC "-//TaxonX//DTD Taxonomic Treatment Publishing DTD v0 20100105//EN" "tax-treatment-NSO.dtd">
<tp:taxon-treatment xmlns:tp="http://www.plazi.org/taxpub"><tp:treatment-meta><kwd-group><label>Taxon classification</label><kwd>
                <named-content content-type="kingdom">Plantae</named-content>
              </kwd><kwd>
                <named-content content-type="order">Lamiales</named-content>
              </kwd><kwd>
                <named-content content-type="family">Gesneriaceae</named-content>
              </kwd></kwd-group><mixed-citation publication-type="journal"><person-group><name><surname>Figueira</surname><given-names>Maurício</given-names></name><name><surname>Schindler</surname><given-names>Bianca</given-names></name><name><surname>Onofre de Araujo</surname><given-names>Andréa</given-names></name><name><surname>Chautems</surname><given-names>Alain</given-names></name><name><surname>Perret</surname><given-names>Mathieu</given-names></name><name><surname>da Silva</surname><given-names>Nílber Gonçalves</given-names></name><name><surname>Alves</surname><given-names>Ruy José Válka</given-names></name><name><surname>Simon</surname><given-names>Marcelo Fragomeni</given-names></name></person-group><article-title>﻿George Gardner’s enigmatic species <italic><tp:taxon-name><tp:taxon-name-part taxon-name-part-type="genus" reg="Goyazia">Goyazia</tp:taxon-name-part><tp:taxon-name-part taxon-name-part-type="species" reg="villosa">villosa</tp:taxon-name-part></tp:taxon-name></italic> (<tp:taxon-name><tp:taxon-name-part taxon-name-part-type="family">Gesneriaceae</tp:taxon-name-part></tp:taxon-name>) finally rediscovered</article-title><source>PhytoKeys</source><day>16</day><month>09</month><year>2024</year><volume>246</volume><fpage>265</fpage><lpage>276</lpage><pub-id pub-id-type="doi">10.3897/phytokeys.246.125734</pub-id></mixed-citation></tp:treatment-meta><tp:nomenclature><label>﻿</label><tp:taxon-name>
              <object-id xmlns:xlink="http://www.w3.org/1999/xlink" content-type="arpha" xlink:type="simple">B47757F3-7AAA-5BB4-B5C0-AFA18DC9FF20</object-id>
              <tp:taxon-name-part taxon-name-part-type="genus" reg="Goyazia">Goyazia</tp:taxon-name-part>
              <tp:taxon-name-part taxon-name-part-type="species" reg="villosa">villosa</tp:taxon-name-part>
            </tp:taxon-name><tp:taxon-authority>(Gardner) R.A. Howard, J. Arnold Arbor. 56(3): 367. 1975.</tp:taxon-authority><tp:nomenclature-citation-list><tp:nomenclature-citation><tp:taxon-name>
                  <tp:taxon-name-part taxon-name-part-type="genus" reg="Tapina"/>
                  <tp:taxon-name-part taxon-name-part-type="species" reg="villosa"/>
                </tp:taxon-name><comment>≡ <tp:taxon-name><tp:taxon-name-part taxon-name-part-type="genus" reg="Tapina">Tapina</tp:taxon-name-part><tp:taxon-name-part taxon-name-part-type="species" reg="villosa">villosa</tp:taxon-name-part></tp:taxon-name> Gardner. Type: Brazil. Goyaz [Tocantins]: in dry clefts of rocks near the summit of the Serra de Natividade, February 1840, <italic>G. Gardner 3875</italic> (lectotype: K [barcode] K000509791 image!; isolectotypes BM [barcodes] BM000793292, BM000883802 images!, CGE [barcode] CGE00055228 image!, E [barcodes] E00062346, E00062347 images!, FI [barcode] FI009756 image!, G [barcodes] G00365532, G00365534, G00365541 images!, P [barcodes] P00587409, P00587410, P00587411 images!, W [barcodes] W0005013, W0192283 images!). </comment></tp:nomenclature-citation></tp:nomenclature-citation-list></tp:nomenclature><tp:treatment-sec sec-type="description" id="SECID0ESFAE"><title>Description.</title><p>Herb, rupicolous, with a perennial scaly rhizome at the base of the roots, stem 1–10 cm long, erect, unbranched, green <italic>in vivo</italic>, villous. Leaves in basal pseudo-rosette or opposite and arranged in 2–5 pairs along the stem, anisophyllous, internodes 0.2–3 cm long, petiole 2–8 mm long, terete, green, villous, blade 1–3.5 × 0.3–2.5 cm, ovate-elliptic or elliptic, symmetrical, membranaceous, pubescent on both faces, tector trichomes unicellular or multicellular uniseriate, base obtuse or cuneate, apex acute or acuminate, margin serrate with 5–14 teeth, lateral veins 4–5 per side. Inflorescence composed of a single flower on leaf axil, pedicel 1.8–3.5 cm long, erect, villous; sepals subequal, 3–4 × 0.5 mm, linear-lanceolate, subulate at the apex, villous; corolla tubular-infundibuliform, pseudo-actinomorphic, 10–12 mm long, white at base, tube dark purple, lobes 5, 3–4 mm long, subequal, marked with 3 lines of purple and faint dots, with white towards the apex, margin subdentate, throat with wine red dots; stamens 4, filaments glabrous, anthers coherent, nectary dehiscent, annular; ovary superior, ovoid, villous, style 3.5–4 mm long, villous at base, glabrous at the apex, stigma stomatomorph. Fruit a dry loculicidal capsule, dehiscent at the apex, seeds black.</p></tp:treatment-sec><tp:treatment-sec sec-type="material" id="SECID0E1FAE"><title>Additional specimens examined.</title><p>Brazil • Tocantins, Palmas, Serra do Lajeado; <named-content xmlns:xlink="http://www.w3.org/1999/xlink" content-type="dwc:verbatimCoordinates" xlink:type="simple"><named-content content-type="geo-json" specific-use="{&#34;type&#34;:&#34;Point&#34;,&#34;coordinates&#34;:[-48.316667,-9.981944]}" id="NCID0EDGAE" xlink:type="simple">09°58'55"S, 48°19'00"W</named-content></named-content>; 295 m, fl.; 5 Apr 2017; <italic>R.J.V. Alves &amp; N.G. Silva 12586</italic> (CEN, R); • Tocantins, Ponte Alta do Tocantins, ESEC Serra Geral do Tocantins, rio das Balsas, Cachoeira da Fumaça; <named-content xmlns:xlink="http://www.w3.org/1999/xlink" content-type="dwc:verbatimCoordinates" xlink:type="simple"><named-content content-type="geo-json" specific-use="{&#34;type&#34;:&#34;Point&#34;,&#34;coordinates&#34;:[-47.011944,-11.156111]}" id="NCID0ENGAE" xlink:type="simple">11°09'22"S, 47°00'43"W</named-content></named-content>; 467 m, fl. and fr.; 2 Mar 2021; <italic>B. Schindler</italic>, <italic>M. Figueira</italic>, <italic>M.F. Simon</italic>, <italic>V.F. Gomes</italic>, <italic>W.B. Silva 41</italic> (CEN, RB); • idem; <named-content xmlns:xlink="http://www.w3.org/1999/xlink" content-type="dwc:verbatimCoordinates" xlink:type="simple"><named-content content-type="geo-json" specific-use="{&#34;type&#34;:&#34;Point&#34;,&#34;coordinates&#34;:[-47.012500,-11.156111]}" id="NCID0E6GAE" xlink:type="simple">11°09'22"S, 47°00'45"W</named-content></named-content>; 465 m, fl.; 15 Mar 2022; <italic>M. Figueira</italic>, <italic>B. Schindler</italic>, <italic>M.F. Simon</italic>, <italic>R.R. Souza</italic>, <italic>V.F. Gomes</italic>, <italic>W.B. Silva 1808</italic> (CEN, G [barcode] G00447873, R, RB, UB).</p></tp:treatment-sec><tp:treatment-sec sec-type="distribution" id="SECID0EQHAE"><title>Distribution and habitat.</title><p>The species is endemic to the state of Tocantins, Brazil (Fig. <xref ref-type="fig" rid="F1">1</xref>). It has been recorded in the municipalities of Natividade, Palmas, and Ponte Alta do Tocantins. Recent records were made in a humid and shaded hillside, in the Serra do Lajeado, at around 295 m of altitude (<italic>R.J.V. Alves &amp; N.G. Silva 12586</italic>), and also in a riparian forest on shaded humid sandstone walls in the locality known as Cachoeira da Fumaça, in the southwest corner of the <abbrev xmlns:xlink="http://www.w3.org/1999/xlink" xlink:title="Estação Ecológica Serra Geral do Tocantins" id="ABBRID0E3HAE" xlink:type="simple">EESGT</abbrev>, at around 470 m of altitude (<italic>B. Schindler et al. 41 and M. Figueira et al. 1808</italic>) (Fig. <xref ref-type="fig" rid="F3">3A–C</xref>). Description of the habitat by Gardner on the specimen label indicates that the plant was collected “in dry clefts of rocks near the summit of the Serra de Natividade”. In contrast, our field observations suggest that <italic><tp:taxon-name><tp:taxon-name-part taxon-name-part-type="genus" reg="Goyazia">Goyazia</tp:taxon-name-part><tp:taxon-name-part taxon-name-part-type="species" reg="villosa">villosa</tp:taxon-name-part></tp:taxon-name></italic> grows in humid and shaded sites. Preference of <italic><tp:taxon-name><tp:taxon-name-part taxon-name-part-type="genus" reg="Goyazia">G.</tp:taxon-name-part><tp:taxon-name-part taxon-name-part-type="species" reg="villosa">villosa</tp:taxon-name-part></tp:taxon-name></italic> for drier sites is however not unlikely because of its rhizomes with fleshy scales (Fig. <xref ref-type="fig" rid="F2">2B</xref>) that allow the plant to become dormant during the dry season, and grow and reproduce during the rainy season. This feature has already been reported for other genera of <tp:taxon-name><tp:taxon-name-part taxon-name-part-type="subtribe">Gloxiniinae</tp:taxon-name-part></tp:taxon-name> (<xref ref-type="bibr" rid="B7">Araújo et al. 2010</xref>).</p><fig id="F2" position="float" orientation="portrait"><object-id xmlns:xlink="http://www.w3.org/1999/xlink" content-type="doi" xlink:type="simple">10.3897/phytokeys.246.125734.figure2</object-id><object-id xmlns:xlink="http://www.w3.org/1999/xlink" content-type="arpha" xlink:type="simple">103EB178-907A-599A-A428-E2DB4C620D1C</object-id><label>Figure 2.</label><caption><p><italic><tp:taxon-name><tp:taxon-name-part taxon-name-part-type="genus" reg="Goyazia">Goyazia</tp:taxon-name-part><tp:taxon-name-part taxon-name-part-type="species" reg="villosa">villosa</tp:taxon-name-part></tp:taxon-name></italic> (Gardner) R.A. Howard <bold>A</bold> habit <bold>B</bold> detail of rhizome with fleshy scales <bold>C</bold> detail of leaf trichomes on the adaxial surface <bold>D</bold> front view of corolla <bold>E</bold> lateral view of corolla <bold>F</bold> detail of sepals, ovary, and ring nectary (corolla removed) <bold>G</bold> stamen <bold>H</bold> immature fruit <bold>I</bold> open capsule. Photographs by M. Figueira and B. Schindler from M. Figueira et al. 1808.</p></caption><graphic xmlns:xlink="http://www.w3.org/1999/xlink" xlink:href="phytokeys-246-265_article-125734__-g002.jpg" position="float" orientation="portrait" xlink:type="simple" id="oo_1134772.jpg"><uri content-type="original_file" xlink:type="simple">https://binary.pensoft.net/fig/1134772</uri></graphic></fig><fig id="F3" position="float" orientation="portrait"><object-id xmlns:xlink="http://www.w3.org/1999/xlink" content-type="doi" xlink:type="simple">10.3897/phytokeys.246.125734.figure3</object-id><object-id xmlns:xlink="http://www.w3.org/1999/xlink" content-type="arpha" xlink:type="simple">D2714A06-A991-5988-878E-4606A1B1561C</object-id><label>Figure 3.</label><caption><p>Habitat and habit of <italic><tp:taxon-name><tp:taxon-name-part taxon-name-part-type="genus" reg="Goyazia">Goyazia</tp:taxon-name-part></tp:taxon-name></italic><bold>A</bold> Cachoeira da Fumaça at the Estação Ecológica Serra Geral do Tocantins <bold>B</bold> habitat of <italic><tp:taxon-name><tp:taxon-name-part taxon-name-part-type="genus" reg="Goyazia">G.</tp:taxon-name-part><tp:taxon-name-part taxon-name-part-type="species" reg="villosa">villosa</tp:taxon-name-part></tp:taxon-name></italic> on rocky outcrops <bold>C</bold> frontal view of <italic><tp:taxon-name><tp:taxon-name-part taxon-name-part-type="genus" reg="Goyazia">G.</tp:taxon-name-part><tp:taxon-name-part taxon-name-part-type="species" reg="villosa">villosa</tp:taxon-name-part></tp:taxon-name></italic> attached to sandstone rocks <bold>D</bold> lateral view of individuals of <italic><tp:taxon-name><tp:taxon-name-part taxon-name-part-type="genus" reg="Goyazia">G.</tp:taxon-name-part><tp:taxon-name-part taxon-name-part-type="species" reg="petraea">petraea</tp:taxon-name-part></tp:taxon-name></italic><bold>E, F</bold> habit of <italic><tp:taxon-name><tp:taxon-name-part taxon-name-part-type="genus" reg="Goyazia">G.</tp:taxon-name-part><tp:taxon-name-part taxon-name-part-type="species" reg="rupicola">rupicola</tp:taxon-name-part></tp:taxon-name></italic>. Photographs: <bold>A–C</bold>, <bold>E</bold> M. Figueira and B. Schindler <bold>D</bold> and <bold>F</bold> A.O. Araujo; photos from collections: <bold>B, C</bold> M. Figueira et al. 1808 <bold>D</bold> A.O. Araujo et al. 1065-24 <bold>E</bold> M. Figueira et al. 1897 <bold>F</bold> A.O. Araujo et al. 1082.</p></caption><graphic xmlns:xlink="http://www.w3.org/1999/xlink" xlink:href="phytokeys-246-265_article-125734__-g003.jpg" position="float" orientation="portrait" xlink:type="simple" id="oo_1134773.jpg"><uri content-type="original_file" xlink:type="simple">https://binary.pensoft.net/fig/1134773</uri></graphic></fig></tp:treatment-sec><tp:treatment-sec sec-type="phenology" id="SECID0ENNAE"><title>Phenology.</title><p>Flowers and fruits between December and April during the rainy season.</p></tp:treatment-sec><tp:treatment-sec sec-type="etymology" id="SECID0ESNAE"><title>Etymology.</title><p>The genus name is a reference to the state of Goiás (formerly spelled as Goyaz in old Portuguese orthography). The plant was collected in an area that now belongs to the state of Tocantins. The specific epithet refers to the trichomes found throughout the plant.</p></tp:treatment-sec><tp:treatment-sec sec-type="conservation status" id="SECID0EXNAE"><title>Conservation status assessment.</title><p><italic><tp:taxon-name><tp:taxon-name-part taxon-name-part-type="genus" reg="Goyazia">Goyazia</tp:taxon-name-part><tp:taxon-name-part taxon-name-part-type="species" reg="villosa">villosa</tp:taxon-name-part></tp:taxon-name></italic> is currently known from only three localities, where it inhabits a very specific habitat. It has an <abbrev xmlns:xlink="http://www.w3.org/1999/xlink" xlink:title="Area of Occupancy" id="ABBRID0EIOAE" xlink:type="simple">AOO</abbrev> of 12 km<sup>2</sup> and <abbrev xmlns:xlink="http://www.w3.org/1999/xlink" xlink:title="Extent of Occurrence" id="ABBRID0EOOAE" xlink:type="simple">EOO</abbrev> 9103.44 km<sup>2</sup>. Analysis of land use within <italic><tp:taxon-name><tp:taxon-name-part taxon-name-part-type="genus" reg="Goyazia">G.</tp:taxon-name-part><tp:taxon-name-part taxon-name-part-type="species" reg="villosa">villosa</tp:taxon-name-part></tp:taxon-name></italic> range (<abbrev xmlns:xlink="http://www.w3.org/1999/xlink" xlink:title="Extent of Occurrence" id="ABBRID0E6OAE" xlink:type="simple">EOO</abbrev>) revealed a reduction of 1616 km<sup>2</sup> over 35 years, which represents an increment of anthropic areas from 9.0% in 1986 to 17.7% in 2021. Considering its <abbrev xmlns:xlink="http://www.w3.org/1999/xlink" xlink:title="Area of Occupancy" id="ABBRID0EFPAE" xlink:type="simple">AOO</abbrev> &lt; 500 km<sup>2</sup>, number of locations ≤5, and continuing decline in extent of occurrence, we preliminary assign a category of endangered (EN) for <italic><tp:taxon-name><tp:taxon-name-part taxon-name-part-type="genus" reg="Goyazia">G.</tp:taxon-name-part><tp:taxon-name-part taxon-name-part-type="species" reg="villosa">villosa</tp:taxon-name-part></tp:taxon-name></italic> under IUCN criterion B2ab(i).</p><p>Although known from only three localities and inhabiting a very specific habitat, <italic><tp:taxon-name><tp:taxon-name-part taxon-name-part-type="genus" reg="Goyazia">G.</tp:taxon-name-part><tp:taxon-name-part taxon-name-part-type="species" reg="villosa">villosa</tp:taxon-name-part></tp:taxon-name></italic> occurs in a region that still harbors much of its native vegetation, despite the observed vegetation loss over its range. The two newly reported populations are between 100 and 200 km from the type collection. The area covered within its current range harbors a number of unexplored sites of potential occurrence of <italic><tp:taxon-name><tp:taxon-name-part taxon-name-part-type="genus" reg="Goyazia">G.</tp:taxon-name-part><tp:taxon-name-part taxon-name-part-type="species" reg="villosa">villosa</tp:taxon-name-part></tp:taxon-name></italic>, including several mountain ranges, which could increase its <abbrev xmlns:xlink="http://www.w3.org/1999/xlink" xlink:title="Area of Occupancy" id="ABBRID0EOQAE" xlink:type="simple">AOO</abbrev>. Recently documented habitats of <italic><tp:taxon-name><tp:taxon-name-part taxon-name-part-type="genus" reg="Goyazia">G.</tp:taxon-name-part><tp:taxon-name-part taxon-name-part-type="species" reg="villosa">villosa</tp:taxon-name-part></tp:taxon-name></italic> are either unsuitable for agriculture (rocky outcrops) or protected by environmental regulations (riparian forests), which reduces the chances of loss of this specific habitat. The overall extent of occurrence of <italic><tp:taxon-name><tp:taxon-name-part taxon-name-part-type="genus" reg="Goyazia">G.</tp:taxon-name-part><tp:taxon-name-part taxon-name-part-type="species" reg="villosa">villosa</tp:taxon-name-part></tp:taxon-name></italic> in eastern Tocantins includes a large protected area (<abbrev xmlns:xlink="http://www.w3.org/1999/xlink" xlink:title="Estação Ecológica Serra Geral do Tocantins" id="ABBRID0EIRAE" xlink:type="simple">EESGT</abbrev>). One negative aspect in the conservation of this species is that the population found in Cachoeira da Fumaça within the <abbrev xmlns:xlink="http://www.w3.org/1999/xlink" xlink:title="Estação Ecológica Serra Geral do Tocantins" id="ABBRID0EMRAE" xlink:type="simple">EESGT</abbrev> may suffer from trampling since a patch of individuals of <italic><tp:taxon-name><tp:taxon-name-part taxon-name-part-type="genus" reg="Goyazia">G.</tp:taxon-name-part><tp:taxon-name-part taxon-name-part-type="species" reg="villosa">villosa</tp:taxon-name-part></tp:taxon-name></italic> is located along a trail used by the numerous visitors to the waterfall. The rarity of <italic><tp:taxon-name><tp:taxon-name-part taxon-name-part-type="genus" reg="Goyazia">G.</tp:taxon-name-part><tp:taxon-name-part taxon-name-part-type="species" reg="villosa">villosa</tp:taxon-name-part></tp:taxon-name></italic> is probably a result of strong habitat specificity and insufficient collecting effort across its geographic range, which could explain the paucity of records. Finally, more sampling is needed to understand its entire geographical range.</p></tp:treatment-sec><tp:treatment-sec><!--Section generated to contain objects referenced in tp:taxon-treatment.--><fig id="F1" position="float" orientation="portrait"><object-id xmlns:xlink="http://www.w3.org/1999/xlink" content-type="doi" xlink:type="simple">10.3897/phytokeys.246.125734.figure1</object-id><object-id xmlns:xlink="http://www.w3.org/1999/xlink" content-type="arpha" xlink:type="simple">7CEE1BFC-5777-51AD-BE5C-7432E3E4095C</object-id><label>Figure 1.</label><caption><p>Location of the type collection of <italic><tp:taxon-name><tp:taxon-name-part taxon-name-part-type="genus" reg="Goyazia">Goyazia</tp:taxon-name-part><tp:taxon-name-part taxon-name-part-type="species" reg="villosa">villosa</tp:taxon-name-part></tp:taxon-name></italic> made in 1840 (circle) and new records made in the municipality of Palmas in 2017 (diamond) and Estação Ecológica Serra Geral do Tocantins (<abbrev xmlns:xlink="http://www.w3.org/1999/xlink" xlink:title="Estação Ecológica Serra Geral do Tocantins" id="ABBRID0E1DAC" xlink:type="simple">EESGT</abbrev>) in 2021 and 2022 (triangle). Brazilian states: BA (Bahia), MA (Maranhão), PI (Piauí), TO (Tocantins). Track of G. Gardner based on the Atlas dos Viajantes no Brasil (<ext-link xmlns:xlink="http://www.w3.org/1999/xlink" xlink:href="https://viajantes.bbm.usp.br/" ext-link-type="uri" xlink:type="simple">https://viajantes.bbm.usp.br/</ext-link>). Map produced with QGIS (<xref ref-type="bibr" rid="B27">QGIS Development Team 2024</xref>).</p></caption><graphic xmlns:xlink="http://www.w3.org/1999/xlink" xlink:href="phytokeys-246-265_article-125734__-g001.jpg" position="float" orientation="portrait" xlink:type="simple" id="oo_1134771.jpg"><uri content-type="original_file" xlink:type="simple">https://binary.pensoft.net/fig/1134771</uri></graphic></fig></tp:treatment-sec><ref-list><ref id="B27"><mixed-citation xmlns:xlink="http://www.w3.org/1999/xlink" xlink:type="simple">QGIS Development Team (<year>2024</year>) QGIS Geographic Information System. Open Source Geospatial Foundation Project. <ext-link xlink:href="http://qgis.org" ext-link-type="uri" xlink:type="simple">http://qgis.org</ext-link> [Accessed 30.07.2024]</mixed-citation></ref><ref id="B7"><mixed-citation xmlns:xlink="http://www.w3.org/1999/xlink" xlink:type="simple"><person-group><name name-style="western"><surname>Araújo</surname><given-names>AO</given-names></name><name name-style="western"><surname>Souza</surname><given-names>VC</given-names></name><name name-style="western"><surname>Perret</surname><given-names>M</given-names></name></person-group> (<year>2010</year>) <article-title><italic><tp:taxon-name><tp:taxon-name-part taxon-name-part-type="genus">Chautemsia</tp:taxon-name-part><tp:taxon-name-part taxon-name-part-type="species">calcicola</tp:taxon-name-part></tp:taxon-name></italic>: A new genus and species of <tp:taxon-name><tp:taxon-name-part taxon-name-part-type="tribe">Gloxinieae</tp:taxon-name-part></tp:taxon-name> (<tp:taxon-name><tp:taxon-name-part taxon-name-part-type="family">Gesneriaceae</tp:taxon-name-part></tp:taxon-name>) from Minas Gerais, Brazil.</article-title><source>Taxon</source><volume>59</volume>(<issue>1</issue>): <fpage>203</fpage>–<lpage>208</lpage>. <ext-link xlink:href="10.1002/tax.591019" ext-link-type="doi" xlink:type="simple">https://doi.org/10.1002/tax.591019</ext-link></mixed-citation></ref></ref-list></tp:taxon-treatment>
